# Supplementary material for: Implementation of an Alzheimer’s Disease Blood Test: Adoption Experience by Memory Care Specialists in a Multi-Center Study
Source: J Pers Med. 2025 Oct 1;15(10):469. doi: 10.3390/jpm15100469 (PMC12565532; doi:10.3390/jpm15100469)
Supplement: Supplementary file 1 [file jpm-15-00469-s001.zip]

Archive with 1 entries (1 files):
- jpm-3801339-supplementary.pdf
